# Supplementary material for: Modulation of Fabrication and Nutraceutical Delivery Performance of Ovalbumin-Stabilized Oleogel-Based Nanoemulsions via Complexation with Gum Arabic
Source: Foods. 2022 Jun 24;11(13):1859. doi: 10.3390/foods11131859 (PMC9265802; doi:10.3390/foods11131859)
Supplement: Supplementary file 1 [file foods-11-01859-s001.zip]

Archive with 1 entries (1 files):
- foods-1733562-supplementary.pdf
